# Supplementary material for: The Impact of SIV-Induced Immunodeficiency on SARS-CoV-2 Disease, Viral Dynamics, and Antiviral Immune Response in a Nonhuman Primate Model of Coinfection
Source: Viruses. 2024 Jul 21;16(7):1173. doi: 10.3390/v16071173 (PMC11281476; doi:10.3390/v16071173)
Supplement: Supplementary file 1 [file viruses-16-01173-s001.zip]

Archive with 1 entries (1 files):
- viruses-3091106-supplementary.pdf
